# Supplementary material for: Tribological Properties of WS2 Thin Films Containing Graphite-like Carbon and Ni Interlayers
Source: Materials (Basel). 2022 Dec 28;16(1):282. doi: 10.3390/ma16010282 (PMC9822394; doi:10.3390/ma16010282)
Supplement: Supplementary file 1 [file materials-16-00282-s001.zip]

Archive with 1 entries (1 files):
- materials-2077576-supplementary.pdf
